# Supplementary material for: Exploring the Lifestyle and Dietary Patterns of Food Supplement and Non-Food Supplement Users: A Cross-Sectional Study in the Portuguese Population
Source: Nutrients. 2025 Aug 28;17(17):2802. doi: 10.3390/nu17172802 (PMC12430018; doi:10.3390/nu17172802)
Supplement: Supplementary file 1 [file nutrients-17-02802-s001.zip]

Archive with 1 entries (1 files):
- nutrients-3821899-Table S1. Supplementary data for variables (data source and assessment methods) R1.pdf
